# Supplementary material for: Portable Electronic Nose for Analyzing the Smell of Nasal Secretions in Calves: Toward Noninvasive Diagnosis of Infectious Bronchopneumonia
Source: Vet Sci. 2021 Apr 27;8(5):74. doi: 10.3390/vetsci8050074 (PMC8145462; doi:10.3390/vetsci8050074)
Supplement: Supplementary file 1 [file vetsci-08-00074-s001.zip]

Archive with 3 entries (2 files):
- Supplementary/
- Supplementary/Figure S1.emf
- Supplementary/Table S1.xlsx
