# Supplementary material for: Portable Electronic Nose for Analyzing the Smell of Nasal Secretions in Calves: Toward Noninvasive Diagnosis of Infectious Bronchopneumonia
Source: Vet Sci. 2021 Apr 27;8(5):74. doi: 10.3390/vetsci8050074 (PMC8145462; doi:10.3390/vetsci8050074)
Supplement: Supplementary file 1 [file vetsci-08-00074-s001.zip › Supplementary/Table S1.xlsx]

## Sheet: Лист1
Sample	ΔFmax,1(1)	ΔFmax,2(1)	ΔFmax,3(1)	ΔFmax,4(1)	ΔFmax,5(1)	ΔFmax,6(1)	ΔFmax,7(1)	ΔFmax,8(1)	ΔFmax,1(2)	ΔFmax,2(2)	ΔFmax,3(2)	ΔFmax,4(2)	ΔFmax,5(2)	ΔFmax,6(2)	ΔFmax,7(2)	ΔFmax,8(2)	А1/2(1)	А1/3(1)	А1/4(1)	A1/5(1)	A1/6(1)	A1/7(1)	A1/8(1)	A2/3(1)	A2/4(1)	A2/5(1)	A2/6(1)	A2/7(1)	A2/8(1)	A3/4(1)	A3/5(1)	A3/6(1)	A3/7(1)	A3/8(1)	A4/5(1)	A4/6(1)	A4/7(1)	A4/8(1)	A5/6(1)	A5/7(1)	A5/8(1)	A6/7(1)	A6/8(1)	A7/8(1)	А1/2(2)	А1/3(2)	А1/4(2)	A1/5(2)	A1/6(2)
1	0.751094	0.40785	0.772022	1.43791	1.45909	1.36365	0.995149	0.840745	1.35361	1.14687	1.35527	1.42188	1.49551	-1.17191	1.57398	2.51244	1.30283	-0.21383	-2.29245	-2.35098	-1.62481	-0.803711	-0.382771	-0.975538	-2.04343	-2.14396	-1.92778	-1.46785	-1.19871	-1.81547	-1.82287	-1.11353	-0.513336	-0.26006	-0.339833	0.440378	1.27188	1.6402	0.735665	1.74055	2.12143	2.08258	2.28183	1.14211	0.814378	-0.709271	-0.564613	-0.453958	1.57607
2	1.37217	1.51349	2.20592	1.62567	1.95948	2.28865	1.87122	0.413641	-2.13073	-1.96668	-2.37886	-2.09605	-1.68256	-1.80012	-2.00937	-2.17573	0.25603	-0.395947	-1.16512	-0.996135	-0.788619	-1.00433	-0.363331	-0.70725	-1.26459	-1.57133	-1.53809	-2.02681	-0.444556	-0.07391	-0.467237	-0.590478	-0.310979	-0.143339	-0.382078	-0.304028	-0.00252591	0.0298662	-0.159739	0.218755	0.213416	0.395007	0.337287	-0.111306	-2.41103	3.16976	-1.25799	-2.68799	-1.51832
3	0.134744	0.351578	-0.0361035	0.347707	0.436289	0.168724	0.318223	0.240064	1.90961	1.78067	1.85152	1.73489	1.68016	1.75252	1.43561	1.85265	-0.872053	0.223486	-0.564525	-0.68174	-0.0316273	-0.804923	-0.0900274	0.522841	-0.240535	-0.0569625	0.633364	0.190897	0.358463	-0.668564	-0.551506	-0.236947	-0.583658	0	-0.158372	0.716642	-0.0433114	0.364693	0.965919	0.107811	-0.272916	-0.635094	-0.379861	-0.180226	0.909338	-0.42451	-0.375526	-0.429269	0.351408
4	-1.71749	-1.73336	-1.56257	-1.38975	-1.53771	-1.68866	-1.69175	-1.84224	-1.66169	-1.38415	-1.78112	-1.26665	-1.32431	-0.367165	-1.62574	-1.09211	-1.08816	-0.278699	-0.258623	0.830876	0.456408	0.225546	0.965248	0.492566	0.345934	1.0624	0.956438	1.03193	1.52359	0.0650038	0.746488	0.534719	0.418954	0.820188	1.82661	0.471889	0.319732	0.6063	-0.319005	-0.545687	-0.129694	-0.197003	-0.0285227	0.42497	-1.91443	2.44305	-0.909416	-1.09109	-0.67285
5	-0.284118	-0.203925	-0.395275	-0.707216	-0.601208	0.0282621	-0.141617	-0.0272781	-0.324473	-0.118642	-0.37515	0.0136028	0.287018	-1.57428	-0.214099	-0.911131	-0.327386	0.37	1.7752	1.31298	-0.912813	-0.546396	-1.28145	0.492566	1.43201	1.0624	-0.51921	-0.21796	-0.291274	1.19329	0.746488	-0.930389	-0.699793	-0.800185	-0.594708	-1.82842	-1.58456	-1.80614	-1.90101	-1.6126	-1.63044	0.942788	-0.0285227	-0.292167	-0.891126	0.866888	-0.909416	-1.51585	1.61988
6	0.175028	0.362963	0.0429167	0.292044	0.23248	0.379311	0.288314	-0.0635373	-0.4168	-0.332397	-0.255229	-0.286289	-0.217304	-0.479135	-0.575263	-0.538382	-0.473004	0.357504	-0.523349	-0.0890851	-0.251059	-0.292401	-0.0125284	0.883049	0.0276909	0.396026	0.0813334	0.296319	0.325397	-0.80432	-0.65684	-1.01992	-0.757511	-0.143339	0.548198	0.105678	0.280369	0.197116	-0.275914	-0.364593	-0.064521	0.0438897	0.337287	0.119552	-0.580465	-0.707057	-0.604472	-0.725436	0.194049
7	-0.284118	-0.203925	0.438508	-0.268441	-0.13296	0.219032	0.0650676	0.0516332	1.87801	1.62144	1.81491	1.74195	1.89835	-1.03779	1.95041	0.355743	-0.327386	-1.90045	-0.05524	-0.519	-1.40573	-1.18968	-1.28145	-1.40733	0.12872	-0.17877	-0.921659	-0.68667	-0.744991	1.94548	1.26036	0.351581	0.791871	0.820188	-0.849584	-1.10367	-0.82284	-0.772236	-0.921674	-0.545687	-0.504882	0.942788	1.12665	-0.292167	1.15548	-0.709271	-0.219812	-0.24158	1.54686
8	0.432567	0.713738	-0.0617618	0.0728282	0.14799	0.219032	0.375095	0.406734	-0.0622726	0.0395472	-0.131809	0.141628	0.152741	0.974078	0.0682291	0.054106	-0.436067	1.27818	0.758291	0.445196	0.401639	0.0968892	0.0665686	1.35616	0.780363	0.545249	0.553989	0.406987	0.616157	-0.311091	-0.623835	-0.655682	-0.886251	-0.800185	-0.46727	-0.284378	-0.568935	-0.599919	-0.0930044	-0.393271	-0.504882	-0.766896	-1.1837	-0.292167	-0.550025	0.866888	-0.564613	-0.666336	-0.702056
9	-1.63786	-1.73336	-1.39582	-1.63352	-1.63135	-1.30713	-1.27838	-1.40822	-0.691553	-0.593209	-0.726641	-0.4985	-0.384369	-1.57428	-0.684645	-1.31834	-0.65343	-0.603049	1.36844	1.69865	-0.858044	-1.31834	-1.28145	-0.111947	1.43201	1.47613	-0.25091	-0.530433	-0.291274	1.94548	1.94552	-0.197836	-0.513336	-0.26006	0.552229	-1.57633	-1.83846	-1.63382	-2.12701	-2.37468	-2.00563	-0.766896	-0.0285227	0.42497	-0.550025	0.866888	-0.564613	-0.878714	1.32781
10	0.100207	-0.148381	-0.197417	0.151662	0.0996343	-0.0980243	-0.028266	-0.115404	-0.752134	-0.740969	-0.641343	-0.587916	-1.13309	-1.00753	-0.93379	-0.714711	1.10657	0.608654	-0.309426	0.0923247	0.534608	0.704306	0.162872	0.125764	-1.26459	-1.03478	-0.222309	-0.69931	-0.187906	-0.80432	-0.846443	-0.304186	-0.534245	-0.492341	0.415301	0.834042	0.987606	0.364366	0.88583	0.510428	0.213416	-0.307228	-0.0733231	-0.111306	-0.41336	-0.336858	-0.89954	0.962438	0.942393
11	-0.124855	-0.356869	0.438508	0.219086	0.428939	0.409801	0.375095	0.288367	1.48471	1.62144	1.40935	1.4859	1.49551	-1.30604	1.57398	1.78852	0.650747	-1.51123	-1.27554	-1.77246	-1.4605	-1.57565	-1.73079	-1.66641	-1.17457	-1.52338	-1.52533	-1.62409	-1.65242	0.441099	-0.281254	-0.0146972	0.0460387	0.280065	-1.2319	-0.3474	-0.251554	-0.0829673	0.283663	0.368809	0.62068	0.372891	1.12665	0.42497	-0.208923	-0.709271	-0.564613	-0.24158	2.01417
12	-0.489071	-0.221647	-0.0361035	0.0842927	0.188397	-0.182785	-0.318223	-0.0688416	-0.434227	-0.285508	-0.317752	-0.187194	-0.347619	-0.588632	-0.502463	-0.751996	-1.32625	-0.973761	-2.65535	-2.00408	-1.16118	-0.804923	-1.5905	-0.433575	-0.908688	-0.946986	-0.12789	0.190897	-0.456226	-0.1294	-0.206815	0.256692	0.517583	0	-0.462933	1.05309	1.50353	0.364693	1.43481	1.45544	0.864231	0.499002	-0.379861	-0.931165	-0.739272	-0.719312	-0.651649	-0.144175	0.596488
13	1.22253	1.12998	2.44625	1.34491	1.42809	0.856645	1.23806	0.237292	-0.0814656	0.0761747	-0.062171	0.0153369	0.332166	0.0492571	0.0222812	-0.387242	0.985067	-0.862368	-0.523349	-0.17979	1.23757	0.419531	0.162872	-1.76745	-1.26459	-1.21363	1.09347	-0.69931	-0.187906	0.6565	1.04959	3.56076	1.47515	0.903663	0.415301	1.83554	0.987606	0.364366	2.3961	0.802102	0.213416	-1.7117	-0.483934	-0.111306	-0.478344	-0.792262	-0.33301	-1.08802	-0.511531
14	-0.443382	-0.509813	-0.728789	-0.219688	-0.13296	-0.544047	-0.554987	-0.658568	0.671888	0.830492	0.625249	0.525705	0.555573	1.24233	0.726994	1.03443	-0.00134222	0.95383	-0.665388	-0.90468	0.401639	0.48286	0.965248	0.751644	-0.522924	-0.695926	0.218614	0.25075	0.616157	-1.43938	-1.48029	-0.472543	-0.513336	-0.26006	-0.594708	0.755489	0.764066	0.950935	1.18767	1.28331	1.37106	-0.197003	-0.0285227	0.42497	-0.550025	-0.709271	0.124991	0.183177	-0.629039
15	0.591831	1.17257	0.271752	0.609109	0.522588	0.409801	0.581779	0.761834	0.488348	0.672303	0.408947	0.845769	1.09268	1.51058	1.10343	0.898689	-1.08816	0.694349	-0.462005	-0.326161	0.292101	-0.160425	-0.832112	1.35616	0.345934	0.338386	0.889363	0.71946	0.616157	-1.06328	-0.795125	-0.380974	-0.699793	-0.800185	0.297354	0.566422	0.256256	-0.0829673	0.509665	0.216393	-0.129694	-0.766896	-1.1837	-1.0093	-0.550025	-0.709271	-0.909416	-1.30347	-0.731263
16	-0.523013	-0.356869	-0.395275	-0.560958	-0.320259	0.0282621	-0.141617	-0.0667337	0.855429	0.830492	0.760438	0.845769	1.22696	-1.17191	1.38576	1.23049	-0.762112	-0.343569	0.351525	-0.519	-1.51527	-1.31834	-1.73079	0.14713	0.563149	0.0280926	-0.787509	-0.530433	-0.744991	0.441099	-0.109964	-0.930389	-0.699793	-0.800185	-1.48677	-1.45029	-1.14022	-1.28919	-0.997007	-0.545687	-0.880068	0.942788	-0.0285227	-0.292167	0.132177	-0.709271	-0.219812	-0.878714	1.2986
17	1.14925	1.6314	1.10554	1.43791	1.27179	0.98211	1.20183	1.15639	-1.00619	-1.06778	-1.07813	-1.0106	-0.787201	0.303457	-0.872864	-0.699986	-0.544748	-0.0840898	-1.47892	-1.09752	0.127795	-0.417739	0.0665686	0.319848	-0.740138	-0.489064	0.419839	0.0945138	0.616157	-1.06328	-0.795125	0.0768731	-0.140419	-0.26006	0.424791	1.16513	0.891018	1.12325	1.11233	0.826057	0.995868	-0.766896	-0.0285227	0.42497	0.132177	0.866888	0.469793	-0.666336	-0.731263
18	0.0253859	-0.148381	-0.197417	-0.0589102	-0.298903	-0.336692	-0.344846	-0.167272	-1.01295	-1.14954	-0.602732	-0.889542	-0.949931	-1.00753	-0.694772	-0.840661	0.863559	0.46514	0.332345	1.18078	0.906765	1.70101	0.338274	0.125764	-0.489222	0.753726	0.688617	1.29194	0.0687458	-0.31738	0.291176	0.411546	0.358821	-0.143339	1.34557	0.78852	1.41195	0.197116	0.0726094	0.218755	-0.342459	0.0438897	-0.0733231	-0.342164	0.236483	-1.80538	-0.892387	-0.63082	-0.0553986
19	-1.55564	-1.82935	-1.54118	-1.76317	-1.71843	-1.92254	-1.66374	-1.73834	-1.30824	-1.26709	-1.52563	-1.32993	-1.93733	-2.2732	-1.69326	-1.31349	-0.197108	1.55257	1.31867	1.72114	2.8455	0.445833	0.0184675	1.02198	1.07009	1.22094	1.81215	0.491148	0.495713	-0.900192	-0.841062	-0.243626	-1.11744	-1.16595	0.724895	1.61459	-0.88771	-1.26099	1.65769	-1.61124	-1.73896	-2.32265	-2.12724	-0.764609	-1.02544	1.72436	-0.391325	1.80131	0.787962
20	-0.84154	-0.8157	-0.728789	-0.804721	-0.694858	-1.11636	-0.968356	-0.934757	-1.16351	-1.06778	-1.2674	-0.754551	-0.921478	0.0352078	-1.06108	-0.684904	-0.544748	-0.278699	0.351525	-0.0369019	1.22317	0.740174	0.515908	0.0607713	0.563149	0.234955	1.22474	0.875697	0.616157	0.441099	0.0613266	1.08414	0.605412	0.280065	-0.594708	0.629444	0.129303	-0.0829673	1.11233	0.521225	0.245493	-1.33679	-1.1837	-0.292167	-0.891126	0.866888	-0.909416	-0.666336	-0.687453
21	1.62704	1.47846	1.43905	1.14539	0.897187	0.98211	0.995149	1.31421	0.331028	0.197736	0.435985	0.0136028	-0.250091	0.571705	0.0682291	0.431152	1.08547	0.17539	0.351525	0.927296	1.1684	1.51212	0.965248	-0.543743	-0.30571	0.0280926	0.218614	0.25075	-0.291274	0.0650038	0.575197	0.717858	0.791871	0.280065	0.934541	0.566422	0.637113	0.0893496	0.132996	0.216393	-0.129694	0.372891	-1.1837	-1.0093	0.473278	-0.709271	0.469793	1.45745	-0.483006
22	-0.0494354	0.107291	0.523583	0.221853	0.23248	0.140643	0.0772607	-0.156898	0.626462	0.893318	0.555613	0.518047	0.515323	0.57765	0.619826	0.343266	-0.473004	-0.790611	-1.37904	-0.814726	-0.33376	-0.434787	0.162872	-0.782979	-0.747678	-0.498226	-0.0198806	-0.035557	0.325397	0.16956	0.291176	0.98413	0.805353	0.554663	0.149509	0.424338	0.846159	0.698866	0.537307	0.802102	0.769291	0.0438897	0.337287	0.35041	-0.809606	0.0181524	0.617103	0.563738	0.138051
23	0.38427	0.351578	0.189543	0.172098	0.188397	0.168724	0.318223	0.504839	0.244253	0.0901603	0.109991	0.147081	0.0869049	0.0802679	0.358902	0.331126	0.263433	0.05245	1.0036	0.787525	0.872014	0.297712	-0.0900274	-0.0350687	0.427617	0.477053	0.633364	0.190897	-0.456226	0.409763	0.310222	0.256692	-0.0330378	0	-0.00609222	0.0437399	-0.507364	-1.24425	0.0281327	-0.566008	-1.41006	-0.635094	-0.379861	-0.931165	0.7358	0.459885	0.0189344	-0.0321748	0.53993
24	1.20032	1.22366	0.987433	1.13199	1.27154	0.935438	0.904514	1.02229	0.548755	0.308288	0.464815	0.317607	0.308606	0.77159	1.36102	1.41053	-0.280655	-0.16867	0.187291	0.0886294	0.611929	0.662229	0.474005	-0.0845995	0.62163	0.537873	0.645866	0.69977	0.404498	0.158106	0.11464	0.71338	0.597135	0.358821	0	0.471085	0.616916	0.258942	0.386314	0.432864	0.359947	-0.0336767	-0.487222	0.383973	1.07065	0.202027	0.911492	0.378494	-0.401092
25	3.7771	2.54906	3.10662	4.31432	4.83047	4.60673	4.71547	4.11556	0.671888	0.672303	0.598212	0.653731	0.824127	-1.30604	0.632885	-0.187203	3.80251	0.759219	-2.29245	-3.02591	-1.78911	-2.09028	-0.832112	-1.66641	-3.1295	-3.38514	-3.06806	-3.65517	-3.01357	-2.56766	-2.85061	-1.84608	-1.81854	-1.34031	-1.86908	0.25131	0.319732	1.46789	1.41367	1.58814	2.49662	0.372891	2.28183	2.57638	0.132177	-0.709271	-0.219812	-0.453958	1.51765
26	-0.244708	-0.72225	0.203552	-0.588767	-0.376488	-0.190522	-0.401369	-0.606532	1.13629	1.285	1.27781	1.23532	0.96383	0.780353	0.765831	1.00842	1.05511	-0.977546	1.31867	0.567303	-0.227852	0.572012	1.1266	-0.996346	-0.16463	-0.628967	-0.893489	-0.703535	-0.150868	1.48267	1.3192	0.974506	1.11125	1.31773	-1.04634	-1.2789	-1.00767	-0.238566	-0.916922	0.021772	0.45762	0.7216	0.677911	0.715276	0.124983	-0.574786	0	0.693006	1.10967
27	0.0344087	-0.203925	-0.0617618	-0.0246773	-0.13296	-0.162508	-0.348302	-0.145645	-1.58303	-1.70053	-1.45666	-1.71474	-1.72714	-0.50129	-1.62574	-1.0167	0.759428	0.24026	0.148143	0.445196	0.511177	1.38346	0.965248	-0.371024	-0.522924	-0.17877	-0.11676	0.406987	-0.291274	-0.311091	0.0613266	0.168442	0.605412	0.280065	0.679666	0.314332	0.827542	0.261667	0.0576627	0.67364	-0.129694	0.942788	-0.0285227	-1.0093	0.473278	-0.709271	1.5042	0.820311	-0.585229
28	0.869588	1.17563	0.988681	1.14935	0.629966	0.502286	0.569685	0.525274	-2.05893	-2.34165	-2.22261	-2.31236	-2.22745	-2.2732	-2.18508	-2.02532	-0.12754	-0.900876	-0.993283	0.47115	0.725946	0.95055	1.1266	-0.611904	-0.576203	0.357648	0.49079	0.889377	1.78888	0.48981	1.14638	1.43856	1.20411	1.11076	1.90572	1.50186	2.4712	2.57311	0.438136	0.674981	1.00677	0.0450998	-0.0233756	0.715276	-0.0454496	1.34117	0.586989	-0.18599	-1.21948
29	-0.113614	-0.0896222	0.0290787	-0.0250539	-0.376488	-0.363724	-0.304264	-0.475939	0.520346	0.613396	0.425936	0.471205	0.867125	1.28928	0.90635	0.415233	-0.0579721	-0.47919	-0.222631	1.04807	0.831924	0.698192	1.1266	-0.323572	-0.16463	0.727628	0.49079	0.491148	1.14229	0.291239	0.887148	0.9165	0.554077	0.696812	1.90572	1.0885	1.39155	1.80629	-0.103888	-0.631435	-0.091524	-0.29315	-0.0233756	0.715276	-0.00284034	0.574786	0.391327	-0.644596	-0.601802
30	1.51844	1.45088	1.46035	1.3801	1.49692	1.7568	1.48807	1.5796	1.56969	1.54144	1.49987	1.43559	1.23443	1.26761	1.21254	1.34725	0.280655	-0.551598	0.636793	1.15219	-0.680467	-0.15515	-0.338575	-0.571895	0.62163	0.537873	-0.654899	-0.18415	-0.288926	0.741881	0.66491	0.0997206	0.479182	0.358821	0.316227	-1.0173	-0.562681	-0.628862	-0.992424	-0.540321	-0.687173	0.572504	0.812037	0.383973	0.54518	0.202027	0.48534	0.659853	0.474016
31	0.319211	0.519086	-0.468674	-0.936663	0.257177	-0.153637	0.136809	-0.310152	-1.26013	-1.16983	-1.36739	-1.6062	-1.46242	-1.60475	-1.34072	-1.89839	-1.45954	1.49351	3.44819	0.627898	1.48504	0.452593	3.09656	1.60808	3.44519	1.64828	1.77505	0.925191	2.97517	1.55227	-1.35033	-1.16404	-1.75332	-0.556807	-3.23929	-2.8446	-3.13399	-2.68367	1.23268	0.189815	3.0058	-1.24986	0.333831	1.70783	-1.19313	1.5353	2.89499	0.45495	2.63354
32	-0.284118	-0.203925	-0.395275	-0.707216	-0.601208	0.219032	0.16841	0.209456	-0.717773	-0.909586	-0.348112	-0.4985	-0.921478	0.0352078	-0.872864	-0.353103	-0.327386	0.37	1.7752	1.31298	-1.40573	-1.57565	-2.18013	0.492566	1.43201	1.0624	-0.921659	-0.999144	-1.19871	1.19329	0.746488	-1.29667	-1.25917	-1.34031	-0.594708	-2.17505	-2.15584	-2.15077	-2.35301	-2.37468	-2.00563	0.372891	-0.0285227	-0.292167	0.814378	-2.28543	-0.564613	0.607933	-0.556023
33	0.698777	0.874307	1.00425	0.572807	0.631018	0.856645	0.921475	0.0920642	-0.37954	-0.128111	-0.062171	-0.386831	-0.0341477	0.0492571	0.0222812	-0.286482	-0.108487	-0.03716	0.332345	0.455144	0.0797479	-0.434787	0.162872	0.0500352	0.544605	0.753726	0.283761	-0.367433	0.0687458	0.16956	0.291176	0.125254	-0.310979	-0.143339	0.149509	-0.167458	-0.851212	-0.137384	-0.39209	-1.23961	-0.064521	-0.658346	-0.0733231	0.35041	-1.35202	-1.4526	-0.0883137	-1.11242	-1.40406
34	1.13285	1.11588	1.09213	1.05015	1.17996	1.22325	1.11378	1.12265	-0.0949872	-0.0976738	-0.195539	-0.103625	-0.347619	0.0802679	0.143561	-0.00412627	0.263433	-0.802726	0.480893	0.346746	0.194283	0.297712	-0.0900274	-0.832082	0.427617	0.121042	-0.12789	-0.107379	-0.456226	0.948928	0.827258	0.750331	0.792894	1	-0.158372	-0.460939	-0.35268	-0.707932	-0.44076	-0.229098	-0.272916	-0.0680452	-0.379861	-0.180226	0.0416498	0.459885	-0.0994036	0.273282	-0.685469
35	1.43214	1.38883	1.51068	1.26694	1.31213	1.51517	1.23128	1.31184	1.1887	1.1066	1.11194	0.9829	0.981114	0.929067	1.16555	1.19509	0.26886	-0.900198	-0.200688	1.30064	-1.06438	0	0.750681	-0.851503	-0.219009	0.470937	-0.9255	-0.0616793	0.318768	1.14378	1.33655	0.631906	1.5198	1.53122	0.380233	-0.735033	0.189939	0.708609	-1.33437	-0.391879	0.115608	1.32339	1.58569	0.68313	0.809628	-0.511767	0.217124	1.06975	0
36	0.671463	0.560794	0.938779	0.511603	0.428939	0.409801	0.375095	0.367278	-0.0884926	-0.43502	0.165607	-0.306461	-0.787201	0.169332	-0.496427	-0.0665487	0.650747	-0.79766	-0.05524	0.155937	0.456408	0.740174	0.965248	-1.0619	-0.30571	-0.282201	-0.0496852	0.0945138	0.162441	0.817195	0.746488	0.992565	1.16479	1.36031	0.297354	0.345844	0.51016	0.6063	0.283663	0.368809	0.245493	0.372891	-0.0285227	0.42497	1.49658	-0.709271	0.469793	2.09458	-0.424592
37	1.70668	2.09023	0.938779	1.14539	0.897187	0.98211	1.30518	1.43258	0.435908	0.514114	0.273758	-0.114423	0.287018	1.24233	0.632885	0.883607	-0.110023	1.53766	0.554908	1.12013	1.33271	0.868833	0.965248	1.35616	0.345934	0.752111	1.02351	0.71946	0.616157	-0.687187	-0.452545	-0.197836	-0.699793	-0.800185	0.934541	0.566422	0.0658272	-0.0829673	0.132996	-0.393271	-0.504882	-1.33679	-1.1837	-0.292167	-0.208923	0.866888	1.1594	0.183177	-0.67285
38	0.882195	0.826029	0.724701	0.759828	0.910923	0.798545	0.554379	0.866755	0.29352	0.616575	0.158133	-0.0889301	0.308606	-0.220454	0.173221	0.208284	0.280655	-0.16867	0.636793	0.620406	0.141967	0.84387	0.067715	-0.247031	0.62163	0.537873	0.0496823	0.631776	-0.288926	0.449994	0.11464	0.283818	0.715087	-0.0944265	-0.316227	-0.18724	0.657592	-0.332927	-0.0532845	0.554511	-0.163613	0.774565	-0.487222	-0.767948	-1.03124	0.686891	1.47969	0.0301456	0.999083
39	0.38427	0.351578	0.41519	0.259903	0.188397	0.168724	0.318223	0.107676	-0.0333072	-0.0976738	-0.195539	-0.103625	-0.0579365	0.0802679	0.215341	0.047451	0.263433	-0.517667	0.480893	0.787525	0.872014	0.297712	0.660206	-0.592977	0.427617	0.477053	0.633364	0.190897	0.358463	0.948928	0.654913	0.750331	0.517583	1	0.450752	0.380191	-0.35268	0.364693	0.0281327	-0.566008	-0.272916	-0.635094	-0.379861	0.570715	0.301956	1.04948	0.0583805	-0.123812	-0.459242
40	-0.36375	-0.8157	-0.228519	-0.365947	-0.413909	-0.734816	-0.658329	-0.500745	0.567008	0.197736	0.841552	0.0136028	-0.250091	0.839954	0.444666	0.566888	1.30283	-0.408439	0.148143	0.348777	1.27794	1.2548	0.515908	-1.14826	-0.740138	-0.489064	0.151539	-0.0617238	-0.744991	0.441099	0.575197	1.26727	0.978329	0.820188	0.297354	0.850022	0.637113	0.0893496	0.810999	0.521225	-0.129694	-0.766896	-1.1837	-1.0093	1.49658	-0.709271	1.1594	2.09458	-0.526816
[truncated: 23 more columns]
